# Supplementary material for: CD14+ Monocytes Will Become a New Target for the Treatment of Osteoporosis: Based on Mendel Randomization, Clinical Analysis and Cell Experiment Verification
Source: J Cell Mol Med. 2026 Jan 23;30(2):e71024. doi: 10.1111/jcmm.71024 (PMC12830368; doi:10.1111/jcmm.71024)
Supplement: Supplementary file 1 — Table S1: jcmm71024‐sup‐0001‐TableS1.xlsx. [file JCMM-30-e71024-s002.xlsx]

## Sheet: Sheet1
Supplementary Table 1			List of SNPs and associations(CD14+ monocytes).
SNP	effect_allele.exposure	other_allele.exposure	effect_allele.outcome	other_allele.outcome	beta.exposure	beta.outcome	eaf.exposure	eaf.outcome	remove	palindromic	ambiguous	id.outcome	pos.outcome	pval.outcome	se.outcome	outcome	mr_keep.outcome	pval_origin.outcome	data_source.outcome	samplesize.exposure	se.exposure	pval.exposure	chr.exposure	pos.exposure	id.exposure	exposure	mr_keep.exposure	pval_origin.exposure	data_source.exposure	action	SNP_index	mr_keep	samplesize.outcome	R2	f	meanf
rs112651313	C	T	C	T	0.1779	0.0311029	0.1123	0.102199	FALSE	FALSE	FALSE	X8HIZ7	212021620	0.270205	0.0282089	outcome	TRUE	reported	textfile	3629	0.03984	8.21599e-06	2	212886345	ebi-a-GCST90001991	|| id:ebi-a-GCST90001991	TRUE	reported	igd	2	1	TRUE	NA	0.00546445	19.9285	60.2909
rs113337372	A	G	A	G	-0.3163	-0.0208414	0.0347	0.0196057	FALSE	FALSE	FALSE	X8HIZ7	120920114	0.737407	0.0621591	outcome	TRUE	reported	textfile	3629	0.06905	4.79601e-06	2	121677690	ebi-a-GCST90001991	|| id:ebi-a-GCST90001991	TRUE	reported	igd	2	1	TRUE	NA	0.00574884	20.9716	60.2909
rs113555953	A	C	A	C	0.5169	-0.0126047	0.0127	0.0217457	FALSE	FALSE	FALSE	X8HIZ7	96977555	0.832843	0.0597219	outcome	TRUE	reported	textfile	3629	0.1132	5.09401e-06	4	97898706	ebi-a-GCST90001991	|| id:ebi-a-GCST90001991	TRUE	reported	igd	2	1	TRUE	NA	0.00571275	20.8392	60.2909
rs11788133	A	G	A	G	-0.1591	-0.0543121	0.1684	0.11032	FALSE	FALSE	FALSE	X8HIZ7	135015553	0.0462328	0.0272478	outcome	TRUE	reported	textfile	3629	0.03366	2.36799e-06	9	137907399	ebi-a-GCST90001991	|| id:ebi-a-GCST90001991	TRUE	reported	igd	2	1	TRUE	NA	0.00611871	22.3292	60.2909
rs13168479	T	C	T	C	-0.5921	-0.0696709	0.0084	0.00637723	FALSE	FALSE	FALSE	X8HIZ7	164822526	0.511897	0.106224	outcome	TRUE	reported	textfile	3629	0.1336	9.66696e-06	5	164249532	ebi-a-GCST90001991	|| id:ebi-a-GCST90001991	TRUE	reported	igd	2	1	TRUE	NA	0.00538327	19.6308	60.2909
rs143858253	C	T	C	T	0.1762	0.0188973	0.1206	0.025437	FALSE	FALSE	FALSE	X8HIZ7	54103332	0.729536	0.0546572	outcome	TRUE	reported	textfile	3629	0.03908	6.69006e-06	12	54497116	ebi-a-GCST90001991	|| id:ebi-a-GCST90001991	TRUE	reported	igd	2	1	TRUE	NA	0.00557044	20.3172	60.2909
rs146479897	G	C	G	C	0.4649	-0.131833	0.0158	0.0111138	FALSE	TRUE	FALSE	X8HIZ7	66299697	0.105744	0.0814981	outcome	TRUE	reported	textfile	3629	0.1015	4.79005e-06	5	65595525	ebi-a-GCST90001991	|| id:ebi-a-GCST90001991	TRUE	reported	igd	2	1	TRUE	NA	0.00574773	20.9675	60.2909
rs146897285	A	C	A	C	0.9514	0.172663	0.0034	0.0137526	FALSE	FALSE	FALSE	X8HIZ7	213810865	0.0197011	0.074041	outcome	TRUE	reported	textfile	3629	0.2078	4.84797e-06	1	213984208	ebi-a-GCST90001991	|| id:ebi-a-GCST90001991	TRUE	reported	igd	2	1	TRUE	NA	0.00574311	20.9506	60.2909
rs147628007	G	A	G	A	0.2853	-0.0721326	0.0423	0.0292289	FALSE	FALSE	FALSE	X8HIZ7	78394102	0.161611	0.0515353	outcome	TRUE	reported	textfile	3629	0.06382	8.04192e-06	9	81009018	ebi-a-GCST90001991	|| id:ebi-a-GCST90001991	TRUE	reported	igd	2	1	TRUE	NA	0.00547669	19.9733	60.2909
rs148974843	G	C	G	C	0.2717	0.0181504	0.0473	0.0597257	FALSE	TRUE	FALSE	X8HIZ7	237808415	0.61862	0.0364607	outcome	TRUE	reported	textfile	3629	0.05882	3.97201e-06	1	237971715	ebi-a-GCST90001991	|| id:ebi-a-GCST90001991	TRUE	reported	igd	2	1	TRUE	NA	0.00584516	21.325	60.2909
rs1800973	A	C	A	C	-0.315	-0.0381769	0.0798	0.0502238	FALSE	FALSE	FALSE	X8HIZ7	69350234	0.329068	0.0391159	outcome	TRUE	reported	textfile	3629	0.04587	7.73749e-12	12	69744014	ebi-a-GCST90001991	|| id:ebi-a-GCST90001991	TRUE	reported	igd	2	1	TRUE	NA	0.0128283	47.1329	60.2909
rs188394267	T	C	T	C	-0.2077	-0.0609075	0.0802	0.0184109	FALSE	FALSE	FALSE	X8HIZ7	12355594	0.337302	0.0634777	outcome	TRUE	reported	textfile	3629	0.04619	7.12607e-06	19	12466408	ebi-a-GCST90001991	|| id:ebi-a-GCST90001991	TRUE	reported	igd	2	1	TRUE	NA	0.00554086	20.2087	60.2909
rs2394447	T	C	T	C	0.1669	-0.0292186	0.2366	0.0992075	FALSE	FALSE	FALSE	X8HIZ7	30859058	0.304265	0.0284413	outcome	TRUE	reported	textfile	3629	0.03337	5.91398e-07	6	30826835	ebi-a-GCST90001991	|| id:ebi-a-GCST90001991	TRUE	reported	igd	2	1	TRUE	NA	0.00684589	25.0012	60.2909
rs35848415	G	A	G	A	-0.2693	0.0149264	0.0463	0.0904256	FALSE	FALSE	FALSE	X8HIZ7	103009114	0.613902	0.0295859	outcome	TRUE	reported	textfile	3629	0.05955	6.31393e-06	11	102879843	ebi-a-GCST90001991	|| id:ebi-a-GCST90001991	TRUE	reported	igd	2	1	TRUE	NA	0.00560379	20.4395	60.2909
rs62005962	A	G	A	G	-0.1213	-0.0195945	0.3133	0.454734	FALSE	FALSE	FALSE	X8HIZ7	53748093	0.252602	0.0171272	outcome	TRUE	reported	textfile	3629	0.02708	7.66408e-06	15	54040290	ebi-a-GCST90001991	|| id:ebi-a-GCST90001991	TRUE	reported	igd	2	1	TRUE	NA	0.00549848	20.0533	60.2909
rs80032720	A	G	A	G	0.4142	0.0916154	0.0733	0.00272759	FALSE	FALSE	FALSE	X8HIZ7	32417156	0.569285	0.160982	outcome	TRUE	reported	textfile	3629	0.05456	3.97466e-14	6	32384933	ebi-a-GCST90001991	|| id:ebi-a-GCST90001991	TRUE	reported	igd	2	1	TRUE	NA	0.015633	57.6013	60.2909
rs8043889	T	C	T	C	-0.1283	-0.00721021	0.3103	0.301203	FALSE	FALSE	FALSE	X8HIZ7	27722108	0.697418	0.0185444	outcome	TRUE	reported	textfile	3629	0.02725	2.594e-06	16	27733429	ebi-a-GCST90001991	|| id:ebi-a-GCST90001991	TRUE	reported	igd	2	1	TRUE	NA	0.0060714	22.1555	60.2909
rs9261756	G	A	G	A	-0.1687	-0.0531759	0.2655	0.0972509	FALSE	FALSE	FALSE	X8HIZ7	30404637	0.0654953	0.0288707	outcome	TRUE	reported	textfile	3629	0.03418	8.29297e-07	6	30372414	ebi-a-GCST90001991	|| id:ebi-a-GCST90001991	TRUE	reported	igd	2	1	TRUE	NA	0.00666797	24.3471	60.2909
rs9270585	T	C	T	C	-0.5871	-0.0592667	0.5834	0.515882	FALSE	FALSE	FALSE	X8HIZ7	32593523	0.000474974	0.0169601	outcome	TRUE	reported	textfile	3629	0.02804	5.5616e-92	6	32561300	ebi-a-GCST90001991	|| id:ebi-a-GCST90001991	TRUE	reported	igd	2	1	TRUE	NA	0.107783	438.156	60.2909
rs9271768	G	A	G	A	-0.5084	-0.0527593	0.4388	0.296644	FALSE	FALSE	FALSE	X8HIZ7	32626411	0.004772	0.0186955	outcome	TRUE	reported	textfile	3629	0.02947	3.55795e-64	6	32594188	ebi-a-GCST90001991	|| id:ebi-a-GCST90001991	TRUE	reported	igd	2	1	TRUE	NA	0.0757936	297.448	60.2909
rs9469245	T	C	T	C	-0.2607	-0.0323912	0.5433	0.505775	FALSE	FALSE	FALSE	X8HIZ7	32724307	0.0572321	0.0170342	outcome	TRUE	reported	textfile	3629	0.02805	2.558e-20	6	32692084	ebi-a-GCST90001991	|| id:ebi-a-GCST90001991	TRUE	reported	igd	2	1	TRUE	NA	0.0232495	86.333	60.2909
