# Supplementary material for: CD14+ Monocytes Will Become a New Target for the Treatment of Osteoporosis: Based on Mendel Randomization, Clinical Analysis and Cell Experiment Verification
Source: J Cell Mol Med. 2026 Jan 23;30(2):e71024. doi: 10.1111/jcmm.71024 (PMC12830368; doi:10.1111/jcmm.71024)
Supplement: Supplementary file 2 — Table S2: jcmm71024‐sup‐0002‐TableS2.xlsx. [file JCMM-30-e71024-s001.xlsx]

## Sheet: Sheet1
Supplementary Table 2			List of SNPs and associations(CD14+/CD16- monocytes).
SNP	effect_allele.exposure	other_allele.exposure	effect_allele.outcome	other_allele.outcome	beta.exposure	beta.outcome	eaf.exposure	eaf.outcome	remove	palindromic	ambiguous	id.outcome	pos.outcome	pval.outcome	se.outcome	outcome	mr_keep.outcome	pval_origin.outcome	data_source.outcome	chr.exposure	samplesize.exposure	pos.exposure	pval.exposure	se.exposure	id.exposure	exposure	mr_keep.exposure	pval_origin.exposure	data_source.exposure	action	SNP_index	mr_keep	samplesize.outcome	R2	f	meanf
rs112651313	C	T	C	T	0.1781	0.0311029	0.1123	0.102199	FALSE	FALSE	FALSE	ZQBRoi	212021620	0.270205	0.0282089	outcome	TRUE	reported	textfile	2	3629	212886345	7.71703e-06	0.03977	ebi-a-GCST90001988	|| id:ebi-a-GCST90001988	TRUE	reported	igd	2	1	TRUE	NA	0.00549587	20.0437	61.564
rs113337372	A	G	A	G	-0.3065	-0.0208414	0.0347	0.0196057	FALSE	FALSE	FALSE	ZQBRoi	120920114	0.737407	0.0621591	outcome	TRUE	reported	textfile	2	3629	121677690	8.97408e-06	0.06892	ebi-a-GCST90001988	|| id:ebi-a-GCST90001988	TRUE	reported	igd	2	1	TRUE	NA	0.0054203	19.7666	61.564
rs113555953	A	C	A	C	0.5125	-0.0126047	0.0127	0.0217457	FALSE	FALSE	FALSE	ZQBRoi	96977555	0.832843	0.0597219	outcome	TRUE	reported	textfile	4	3629	97898706	5.86395e-06	0.1129	ebi-a-GCST90001988	|| id:ebi-a-GCST90001988	TRUE	reported	igd	2	1	TRUE	NA	0.00564617	20.5949	61.564
rs11788133	A	G	A	G	-0.1567	-0.0543121	0.1684	0.11032	FALSE	FALSE	FALSE	ZQBRoi	135015553	0.0462328	0.0272478	outcome	TRUE	reported	textfile	9	3629	137907399	3.19602e-06	0.03359	ebi-a-GCST90001988	|| id:ebi-a-GCST90001988	TRUE	reported	igd	2	1	TRUE	NA	0.00596121	21.751	61.564
rs13168479	T	C	T	C	-0.5935	-0.0696709	0.0084	0.00637723	FALSE	FALSE	FALSE	ZQBRoi	164822526	0.511897	0.106224	outcome	TRUE	reported	textfile	5	3629	164249532	8.84606e-06	0.1334	ebi-a-GCST90001988	|| id:ebi-a-GCST90001988	TRUE	reported	igd	2	1	TRUE	NA	0.00542476	19.7829	61.564
rs143858253	C	T	C	T	0.1754	0.0188973	0.1206	0.025437	FALSE	FALSE	FALSE	ZQBRoi	54103332	0.729536	0.0546572	outcome	TRUE	reported	textfile	12	3629	54497116	7.12098e-06	0.039	ebi-a-GCST90001988	|| id:ebi-a-GCST90001988	TRUE	reported	igd	2	1	TRUE	NA	0.0055428	20.2158	61.564
rs146479897	G	C	G	C	0.4693	-0.131833	0.0158	0.0111138	FALSE	TRUE	FALSE	ZQBRoi	66299697	0.105744	0.0814981	outcome	TRUE	reported	textfile	5	3629	65595525	3.71801e-06	0.1013	ebi-a-GCST90001988	|| id:ebi-a-GCST90001988	TRUE	reported	igd	2	1	TRUE	NA	0.00587942	21.4508	61.564
rs146897285	A	C	A	C	0.9798	0.172663	0.0034	0.0137526	FALSE	FALSE	FALSE	ZQBRoi	213810865	0.0197011	0.074041	outcome	TRUE	reported	textfile	1	3629	213984208	2.36401e-06	0.2073	ebi-a-GCST90001988	|| id:ebi-a-GCST90001988	TRUE	reported	igd	2	1	TRUE	NA	0.00611821	22.3273	61.564
rs148974843	G	C	G	C	0.2723	0.0181504	0.0473	0.0597257	FALSE	TRUE	FALSE	ZQBRoi	237808415	0.61862	0.0364607	outcome	TRUE	reported	textfile	1	3629	237971715	3.63999e-06	0.05871	ebi-a-GCST90001988	|| id:ebi-a-GCST90001988	TRUE	reported	igd	2	1	TRUE	NA	0.00589274	21.4997	61.564
rs150542843	T	C	T	C	-0.3123	0.179474	0.0394	0.00130346	FALSE	FALSE	FALSE	ZQBRoi	33710154	0.453855	0.239616	outcome	TRUE	reported	textfile	6	3629	33677931	8.51001e-06	0.07004	ebi-a-GCST90001988	|| id:ebi-a-GCST90001988	TRUE	reported	igd	2	1	TRUE	NA	0.00544869	19.8707	61.564
rs150649461	C	G	C	G	-0.2944	-0.0439874	0.0459	0.0274707	FALSE	TRUE	FALSE	ZQBRoi	92460097	0.392783	0.0514726	outcome	TRUE	reported	textfile	1	3629	92925654	5.77099e-06	0.06482	ebi-a-GCST90001988	|| id:ebi-a-GCST90001988	TRUE	reported	igd	2	1	TRUE	NA	0.00565209	20.6167	61.564
rs1800973	A	C	A	C	-0.3123	-0.0381769	0.0798	0.0502238	FALSE	FALSE	FALSE	ZQBRoi	69350234	0.329068	0.0391159	outcome	TRUE	reported	textfile	12	3629	69744014	1.06194e-11	0.04579	ebi-a-GCST90001988	|| id:ebi-a-GCST90001988	TRUE	reported	igd	2	1	TRUE	NA	0.0126556	46.4904	61.564
rs188394267	T	C	T	C	-0.2065	-0.0609075	0.0802	0.0184109	FALSE	FALSE	FALSE	ZQBRoi	12355594	0.337302	0.0634777	outcome	TRUE	reported	textfile	19	3629	12466408	7.71507e-06	0.04611	ebi-a-GCST90001988	|| id:ebi-a-GCST90001988	TRUE	reported	igd	2	1	TRUE	NA	0.00549629	20.0452	61.564
rs2394447	T	C	T	C	0.1741	-0.0292186	0.2366	0.0992075	FALSE	FALSE	FALSE	ZQBRoi	30859058	0.304265	0.0284413	outcome	TRUE	reported	textfile	6	3629	30826835	1.84502e-07	0.03333	ebi-a-GCST90001988	|| id:ebi-a-GCST90001988	TRUE	reported	igd	2	1	TRUE	NA	0.00746254	27.2701	61.564
rs35848415	G	A	G	A	-0.274	0.0149264	0.0463	0.0904256	FALSE	FALSE	FALSE	ZQBRoi	103009114	0.613902	0.0295859	outcome	TRUE	reported	textfile	11	3629	102879843	4.14496e-06	0.05943	ebi-a-GCST90001988	|| id:ebi-a-GCST90001988	TRUE	reported	igd	2	1	TRUE	NA	0.00582326	21.2447	61.564
rs62005962	A	G	A	G	-0.1224	-0.0195945	0.3133	0.454734	FALSE	FALSE	FALSE	ZQBRoi	53748093	0.252602	0.0171272	outcome	TRUE	reported	textfile	15	3629	54040290	6.09705e-06	0.02703	ebi-a-GCST90001988	|| id:ebi-a-GCST90001988	TRUE	reported	igd	2	1	TRUE	NA	0.00561871	20.4942	61.564
rs80032720	A	G	A	G	0.4253	0.0916154	0.0733	0.00272759	FALSE	FALSE	FALSE	ZQBRoi	32417156	0.569285	0.160982	outcome	TRUE	reported	textfile	6	3629	32384933	7.76426e-15	0.0545	ebi-a-GCST90001988	|| id:ebi-a-GCST90001988	TRUE	reported	igd	2	1	TRUE	NA	0.0165038	60.8637	61.564
rs8043889	T	C	T	C	-0.1291	-0.00721021	0.3103	0.301203	FALSE	FALSE	FALSE	ZQBRoi	27722108	0.697418	0.0185444	outcome	TRUE	reported	textfile	16	3629	27733429	2.15899e-06	0.0272	ebi-a-GCST90001988	|| id:ebi-a-GCST90001988	TRUE	reported	igd	2	1	TRUE	NA	0.00616936	22.5152	61.564
rs9261756	G	A	G	A	-0.1749	-0.0531759	0.2655	0.0972509	FALSE	FALSE	FALSE	ZQBRoi	30404637	0.0654953	0.0288707	outcome	TRUE	reported	textfile	6	3629	30372414	3.21899e-07	0.03415	ebi-a-GCST90001988	|| id:ebi-a-GCST90001988	TRUE	reported	igd	2	1	TRUE	NA	0.00717602	26.2155	61.564
rs9270585	T	C	T	C	-0.6054	-0.0592667	0.5834	0.515882	FALSE	FALSE	FALSE	ZQBRoi	32593523	0.000474974	0.0169601	outcome	TRUE	reported	textfile	6	3629	32561300	3.03529e-98	0.0279	ebi-a-GCST90001988	|| id:ebi-a-GCST90001988	TRUE	reported	igd	2	1	TRUE	NA	0.114844	470.584	61.564
rs9271768	G	A	G	A	-0.5252	-0.0527593	0.4388	0.296644	FALSE	FALSE	FALSE	ZQBRoi	32626411	0.004772	0.0186955	outcome	TRUE	reported	textfile	6	3629	32594188	1.20809e-68	0.02936	ebi-a-GCST90001988	|| id:ebi-a-GCST90001988	TRUE	reported	igd	2	1	TRUE	NA	0.081031	319.814	61.564
rs9469245	T	C	T	C	-0.2672	-0.0323912	0.5433	0.505775	FALSE	FALSE	FALSE	ZQBRoi	32724307	0.0572321	0.0170342	outcome	TRUE	reported	textfile	6	3629	32692084	2.51884e-21	0.02801	ebi-a-GCST90001988	|| id:ebi-a-GCST90001988	TRUE	reported	igd	2	1	TRUE	NA	0.0244627	90.951	61.564
